# Supplementary material for: Quantitative trait loci (QTL) associated with resistance of rainbow trout Oncorhynchus mykiss against the parasitic ciliate Ichthyophthirius multifiliis
Source: J Fish Dis. 2020 Sep 17;43(12):1591–602. doi: 10.1111/jfd.13264 (PMC7692903; doi:10.1111/jfd.13264)
Supplement: Supplementary file 2 — Table S2 [file JFD-43-1591-s002.xlsx]

## Sheet: Gill
Gill Ichthyophthirius multifiliis			Threshold:	Fold	2
				t-test	0.05
				No. of Cq	3
Gene	Day 17													Day 21
	Control			Student's t-test	No Clinical Sign (NCS)			Student's t-test	Moribound (CS)			CS vs NCS		Control			Student's t-test	Survivor (Suv)
	Fold	SD	No. of Cq		Fold	SD	No. of Cq		Fold	SD	No. of Cq	t-test	Fold	Fold	SD	No. of Cq		Fold	SD	No. of Cq
C3	1	0.669282	15	0.403294	-1.12992	29.5238	15	0.31047	-1.23894	4.91567	15	0.440572	-1.09649	1	3.89214	15	0.309065	-1.31525	8.99465	15
Cathelicidin 1	1	0.515235	15	3.38154e-21	1090.75	5415.72	15	2.58667e-24	858.429	559.184	15	0.207038	-1.27064	1	0.505126	15	7.88716e-22	362.708	306.754	15
Cathelicidin 2	1	1.35883	15	1.17705e-13	51.7365	100.885	15	1.75534e-15	50.0358	22.983	15	0.443692	-1.03399	1	0.997623	15	5.79659e-17	78.0323	42.5598	15
IFNg	1	0.43456	15	1.90282e-06	4.87402	25.9226	15	5.02907e-08	3.71893	2.59768	15	0.187935	-1.3106	1	0.401375	15	3.09868e-10	4.56305	2.39845	15
IgDm	1	0.513846	15	0.0151361	-1.78999	1.94549	14	1.53387e-05	-2.04738	0.129254	15	0.28206	-1.14379	1	0.341235	15	0.193252	-1.18154	0.727258	15
IgDs	1	0.755832	15	0.0666442	-1.45756	0.763061	15	0.138936	-1.27025	0.387696	15	0.256356	1.14746	1	0.744222	15	0.0113405	-1.67172	0.455842	15
IgM	1	0.445713	15	6.59017e-14	19.9241	43.3331	15	2.55473e-16	16.084	8.49837	15	0.176429	-1.23875	1	0.453202	15	6.94143e-19	52.5396	36.1961	15
IgT	1	0.494533	15	0.00599967	2.66927	9.3504	15	0.000488266	2.78219	3.60772	15	0.461481	1.04231	1	0.574035	14	1.03494e-07	5.77025	5.37672	15
IL-1b	1	0.353175	15	1.33215e-10	8.38481	13.6518	15	6.47998e-15	11.5212	8.65883	15	0.0997482	1.37406	1	0.272402	15	1.43224e-08	3.8406	2.95624	15
IL-2	1	0.32933	15	0.0269861	-1.52579	1.42929	15	1.1726e-05	-1.94951	0.186528	15	0.125436	-1.27771	1	0.298553	15	3.62602e-09	-3.09799	0.121285	15
IL-4/13a	1	0.444927	15	7.69578e-08	7.43901	47.4611	15	7.07909e-09	3.88224	2.06388	15	0.017361	-1.91617	1	0.48723	15	1.06034e-06	3.94493	3.58788	15
IL-6	1	0.673642	15	6.43446e-14	39.2452	65.5621	15	7.02159e-15	55.9561	72.0564	15	0.139768	1.42581	1	0.601698	15	4.43819e-13	13.306	9.65395	15
IL-8	1	0.394209	15	1.1177e-10	8.29233	18.255	15	1.00322e-16	11.8561	5.78245	15	0.0641539	1.42976	1	0.292317	15	8.62489e-09	3.55373	2.18716	15
IL-10	1	0.433118	15	9.11418e-10	6.85795	18.1789	15	4.30248e-13	5.26666	1.57875	15	0.104664	-1.30214	1	0.698016	15	2.86951e-14	8.34744	1.7139	15
IL-12	1	0.909042	15	1.20131e-09	6.0312	6.61967	15	4.52067e-10	5.49285	2.52169	15	0.307247	-1.09801	1	0.342017	15	3.84367e-13	8.28978	6.35704	15
IL-17A/F2	1	0.683184	15	0.328526	1.14746	4.33597	15	0.217298	1.18172	1.02677	15	0.463937	1.02986	1	0.793453	15	0.291587	1.17283	1.26525	15
IL17-C1	1	0.498035	15	0.0854129	-1.29554	0.561516	15	0.237961	-1.17863	0.547672	15	0.345703	1.09919	1	0.536635	15	0.130519	-1.34102	0.920027	15
Il-17-C2	1	1.26255	15	0.000322257	-2.94355	1.48748	15	8.72418e-05	-2.53938	0.212033	14	0.293818	1.15916	1	0.392093	15	0.00688942	-1.76025	0.366982	14
IL-22	1	0.522263	15	0.0039763	2.23836	10.6816	15	0.00034044	2.39976	2.33842	15	0.4116	1.0721	1	0.565253	15	0.00532446	1.84634	1.42025	15
Lysozyme	1	0.416411	15	0.0103055	1.72004	4.18907	15	0.160601	1.16222	0.553069	15	0.0487372	-1.47996	1	0.297644	15	0.314119	1.06733	0.435177	15
SAA	1	1.02398	15	1.93699e-06	12.964	69.2874	15	1.08944e-10	22.6833	24.0633	15	0.101992	1.7497	1	0.877241	15	8.14753e-13	26.1971	14.8878	15
TCR b	1	51.0634	6	0.04	←Mann-Whitney test		1	0.1074	←Mann-Whitney test		2	0.5	←M-W test	1	2.79143	9	0.0341989	2.45396	6.67673	15
TGF b	1	0.713983	15	0.238288	-1.26947	4.32499	15	0.0779177	-1.37724	0.488061	15	0.40119	-1.0849	1	0.731094	15	0.319614	-1.13813	1.11747	15
TNF a	1	0.321157	15	0.261174	-1.17247	4.28396	15	0.0383208	-1.2726	0.345829	15	0.373287	-1.0854	1	0.588319	15	0.101836	-1.22944	0.23185	15
	Genes which had to few Cq values to be assessed quantitative was subjected to qualitative assessments.
	The qualitative assesments were performed by using the presence / absence of Cq values.
	In these cases, the non-parametric Mann-Whitney test were used
Pathogen:	IAG52A
Survivors used as reference group
	Fold	SD	t-test	No. of Cq
Survivors	1	1.63263		15
NCS	5.20056	14.716	1.40735e-05	15
CS	5.59619	3.56846	2.92589e-07	15

## Sheet: Liver
Liver Ichthyophthirius multifiliis			Threshold:	Fold	2
				t-test	0.05
				No. of Cq	3
Gene	Day 17													Day 21
	Control			Student's t-test	No Clinical Sign (NCS)			Student's t-test	Moribound (CS)			CS vs NCS		Control			Student's t-test	Survivor (Suv)
	Fold	SD	No. of Cq		Fold	SD	No. of Cq		Fold	SD	No. of Cq	t-test	Fold	Fold	SD	No. of Cq		Fold	SD	No. of Cq
C3	1	0.574938	15	0.00193392	2.29573	4.13579	15	0.000954038	1.94681	0.801115	15	0.256208	-1.17923	1	0.505733	15	4.26925e-09	3.10468	0.747476	15
Cathelicidin 1	1	0.650421	15	3.6925e-08	11.2274	15.8915	15	8.57534e-07	8.18573	9.68915	15	0.133645	-1.37158	1	0.871451	15	8.53699e-05	3.38333	4.41129	15
Cathelicidin 2	1	0.840789	15	0.000430555	5.84669	46.3077	15	9.32297e-06	6.02841	5.58492	15	0.471058	1.03108	1	0.952875	15	5.50658e-07	8.94105	14.4418	15
IFNg	1	0.581079	15	1.7977e-09	-16.6761	0.0453528	15	0.00726599	-4.49677	0.61658	15	0.0139432	3.70847	1	0.648029	15	0.000156616	-4.92761	0.617655	15
IgDm	1	0.351256	15	2.62915e-07	-3.97893	0.28616	15	2.18403e-11	-8.25664	0.139072	15	0.00460688	-2.07509	1	0.302528	15	4.0464e-05	-2.61273	0.444671	15
IgDs	1	0.585185	15	3.61287e-10	-15.4234	0.0631603	15	0.0148056	-3.90404	0.939248	14	0.0143144	3.95062	1	0.755957	15	7.16915e-05	-4.90943	0.295754	15
IgM	1	0.62821	15	0.000717066	1.96195	1.61538	15	0.0483406	1.47268	2.5062	15	0.131118	-1.33223	1	0.290139	15	1.08121e-10	4.12514	2.41777	15
IgT	1	0.571132	15	9.61673e-09	-9.3895	0.243023	15	9.44093e-05	-8.72742	0.442298	15	0.447281	1.07586	1	1.07429	15	0.0649037	-2.24735	0.685377	15
IL-1b	1	0.49181	15	0.000278682	-3.83452	0.695186	15	0.447497	-1.0407	0.871176	15	0.000264998	3.68456	1	0.720035	15	0.000244216	-3.71035	0.591551	15
IL-2	1	0.763121	15	8.5694e-05	-5.05034	0.2782	15	0.0361234	-2.47293	1.23152	15	0.0661641	2.04225	1	0.882452	15	0.000235107	-3.17529	0.307183	15
IL-4/13a	1	0.557369	15	0.0759202	-1.43699	0.849024	15	0.036257	-1.64287	0.649013	15	0.308421	-1.14328	1	0.502753	15	0.000372837	-2.06321	0.298235	15
IL-6	1	0.634607	14	1.36514e-05	-9.13204	0.149628	15	0.0228394	-2.91759	0.966536	15	0.0153733	3.12999	1	1.02853	15	0.000292943	-3.60056	0.276914	15
IL-8	1	0.243149	15	1.34438e-10	11.1705	31.4845	15	1.11103e-14	13.3285	13.6189	15	0.279199	1.19319	1	0.405092	15	1.81061e-06	10.1105	92.0267	15
IL-10	1	0.532143	15	2.09061e-05	-4.27043	0.250945	15	0.0723036	-1.70632	0.713357	15	0.00312778	2.50271	1	0.603795	15	0.000967534	-2.89231	0.438175	15
IL-12	1	0.694852	15	1.1046e-10	-11.608	0.232909	15	2.08055e-06	-5.48271	0.294248	15	0.0172445	2.1172	1	0.677277	15	0.000619642	-4.17051	1.2184	15
IL-17A/F2	1	0.40473	6	0.00977228	-2.09505	0.169646	4	0.0438578	-1.98008	0.464404	4	0.447748	1.05807	1	0.385576	2	0.5	←Mann-Whitney test		1
IL17-C1	1	0.630773	14	8.78771e-06	-12.6319	0.467894	11	0.0312507	-2.25195	0.94266	13	0.00552695	5.60934	1	0.649519	15	0.000443397	-5.9555	0.369197	15
Il-17-C2	1	3.1681	12	0.216819	1.67482	4.39895	8	0.326137	1.41177	2.51234	6	0.402973	-1.18633	1	2.51613	9	0.0852686	2.62462	6.80861	10
IL-22	1	1.11116	15	1.73644e-05	-16.2816	0.110585	12	0.0284714	-4.00621	0.920398	13	0.0460003	4.06408	1	0.979531	15	0.000879201	-3.43166	0.256	13
Lysozyme	1	0.611754	15	8.36501e-13	16.3621	22.4376	15	7.96512e-11	8.74896	4.43703	15	0.00577271	-1.87018	1	0.859964	15	2.02123e-11	12.6504	5.60903	15
SAA	1	0.603589	15	7.76916e-07	17.4314	68.4502	15	3.54607e-07	29.3871	234.017	15	0.221807	1.68587	1	0.890555	15	1.49856e-08	22.6239	131.121	15
TCR b	1	0.865756	15	0.000196693	-3.11748	0.346919	15	0.00210429	-3.73961	1.00257	15	0.32786	-1.19956	1	1.16548	15	0.227176	-1.23761	0.845309	15
TGF b	1	0.333757	15	0.443335	1.0307	1.64411	15	0.0811333	1.24872	0.646723	15	0.205295	1.21153	1	0.263526	15	0.0612397	1.24411	0.497717	15
TNF a	1	0.235767	15	0.154439	-1.19724	0.917826	15	0.392888	-1.0259	0.297941	15	0.197067	1.16702	1	0.251643	15	0.0991396	1.14958	0.4961	15
	Genes which had to few Cq values to be assessed quantitative was subjected to qualitative assessments.
	The qualitative assesments were performed by using the presence / absence of Cq values.
	In this cases, the non-parametric Mann-Whitney test were used
Pathogen:	Ich - IAG52A
Survivors used as reference group
	Fold	SD	t-test	No. of Cq
Survivors	0	NA		1
NCS	1	0	NA	1
CS	8.20972	5.74227	NA	5

## Sheet: Spleen
Spleen Ichthyophthirius multifiliis			Threshold:	Fold	2
				t-test	0.05
				No. of Cq	3
Gene	Day 17													Day 21
	Control			Student's t-test	No Clinical Sign (NCS)			Student's t-test	Moribound (CS)			CS vs NCS		Control			Student's t-test	Survivor (Suv)
	Fold	SD	No. of Cq		Fold	SD	No. of Cq		Fold	SD	No. of Cq	t-test	Fold	Fold	SD	No. of Cq		Fold	SD	No. of Cq
C3	1	13.654	11	0.215778	-1.70783	2.48184	15	0.21689	1.72949	6.38976	14	0.0236304	2.95367	1	9.55086	8	0.000196095	16.4362	25.6285	15
Cathelicidin 1	1	10.3903	14	7.98027e-06	59.5317	142.195	15	8.49564e-08	60.5024	58.5303	15	0.48885	1.0163	1	1.58903	10	0.00187841	7.8221	14.7353	15
Cathelicidin 2	1	15.408	15	0.000223565	-11.8488	0.0846403	15	0.000340513	-11.5782	0.133245	15	0.468283	1.02337	1	11.5593	15	6.07406e-05	-15.4502	0.147557	15
IFNg	1	0.942044	15	8.98085e-05	-2.5562	0.220059	15	1.00525e-07	-4.50648	0.139755	15	0.00276612	-1.76296	1	1.24369	15	1.59356e-05	-3.29792	0.199474	15
IgDm	1	1.54604	15	0.000517058	-2.58576	0.208481	14	0.000364249	-2.61112	0.274825	15	0.482454	-1.00981	1	1.10287	15	0.296363	-1.17682	1.14784	15
IgDs	1	0.376035	15	1.21947e-11	-5.28291	0.109721	15	7.20088e-11	-4.24177	0.107826	15	0.106493	1.24545	1	0.853095	15	9.90883e-08	-3.81995	0.126852	15
IgM	1	0.881957	15	0.00927613	1.71	1.21671	15	0.176986	1.22547	0.731238	15	0.0501399	-1.39539	1	0.32906	15	3.47859e-05	2.27066	1.47162	15
IgT	1	1.09234	15	3.48901e-08	-7.14368	0.210498	15	1.10927e-10	-9.71356	0.0661953	15	0.105908	-1.35974	1	0.772226	14	0.000823985	-2.53924	0.222964	15
IL-1b	1	4.04613	14	0.0238081	2.13404	2.56388	15	0.0568195	1.839	2.41835	15	0.328868	-1.16044	1	0.97466	15	0.237283	-1.22849	0.533452	15
IL-2	1	0.50844	12	4.29903e-06	-2.69914	0.128383	15	3.2376e-08	-5.03677	0.111716	15	0.000484522	-1.86607	1	0.387906	13	1.24022e-11	-6.55245	0.0754416	15
IL-4/13a	1	0.938333	12	0.0770333	1.38255	0.646523	15	0.185305	-1.24258	0.706234	15	0.00486779	-1.71792	1	0.465865	13	0.00104307	2.10798	2.01904	15
IL-6	1	1.78772	12	0.00109466	2.92783	1.36706	15	0.0154151	2.15323	1.62434	15	0.0638329	-1.35974	1	0.97761	12	0.386861	1.08272	1.10821	15
IL-8	1	0.881516	15	0.213518	1.24948	1.47546	15	0.394336	1.06585	0.71499	15	0.277224	-1.17229	1	0.373254	15	0.00262477	-1.97186	0.706654	15
IL-10	1	2.95487	14	0.00019352	4.80898	4.35564	15	0.00234845	3.37074	2.84275	15	0.0851142	-1.42668	1	5.80139	13	0.00664994	3.31578	2.83757	15
IL-12	1	1.73881	10	0.325253	-1.14861	0.620701	15	0.35874	-1.1328	0.543673	15	0.478829	1.01396	1	0.692609	10	0.110196	-1.29215	0.45033	15
IL-17A/F2	1	0.116945	2	0.0039	←Mann-Whitney test		10	0.470245	-1.04367	0.651224	9	0.160578	-1.4038	1	1.09104	4	0.00805488	-3.50845	0.198618	8
IL17-C1	1	0.918238	5	0.267288	-1.57352	0.943439	5	0.146199	-2.12306	0.472176	9	0.341232	-1.34924	1	0.301279	2	0.0003	←Mann-Whitney test		12
Il-17-C2	1	3.11108	8	0.390667	-1.14028	0.619257	13	0.493421	-1.00802	0.577297	12	0.317114	1.13121	1	1.02312	5	0.347435	-1.25506	1.21991	14
IL-22	1	2.11111	8	0.194117	1.55737	4.36714	15	0.250484	1.42861	2.92605	13	0.416038	-1.09013	1	2.26066	9	0.050307	2.15494	2.17097	14
Lysozyme	1	0.885478	15	7.87836e-08	3.85305	2.30757	15	2.98232e-08	3.32649	0.992036	15	0.173549	-1.15829	1	0.348156	15	4.15665e-12	5.09981	2.39799	15
SAA	1	10.4065	15	1.14261e-08	24.0506	36.1605	15	1.99524e-08	21.9782	28.2577	15	0.40378	-1.09429	1	1.25066	15	8.62036e-16	54.8383	30.7165	15
TCR b	1	1.23783	15	3.44898e-07	-4.299	0.143004	15	3.42189e-08	-5.76505	0.109083	15	0.0696961	-1.34102	1	0.624747	15	1.32324e-10	-5.69288	0.0763529	14
TGF b	1	1.20269	15	0.0539636	-1.42273	0.185401	15	0.0270772	-1.54328	0.189322	15	0.210423	-1.08473	1	1.37482	15	0.00126119	-2.23285	0.207885	15
TNF a	1	15.408	15	0.000223565	-11.8488	0.0846403	15	0.000340513	-11.5782	0.133245	15	0.468283	1.02337	1	11.5593	15	6.07406e-05	-15.4502	0.147557	15
	Genes which had to few Cq values to be assessed quantitative was subjected to qualitative assessments.
	The qualitative assesments were performed by using the presence / absence of Cq values.
	In these cases, the non-parametric Mann-Whitney test were used
Pathogen:	Ich - IAG52A
Survivors used as reference group
	Fold	SD	t-test	No. of Cq
Survivors	0	NA		1
NCS	1	0	NA	1
CS	4.82769	9.86748	NA	5
